# Supplementary material for: VviPLATZ1 is a major factor that controls female flower morphology determination in grapevine
Source: Nat Commun. 2021 Nov 30;12:6995. doi: 10.1038/s41467-021-27259-8 (PMC8632994; doi:10.1038/s41467-021-27259-8)
Supplement: Supplementary file 4 — Supplementary Data 1 [file 41467_2021_27259_MOESM4_ESM.xlsx]

## Sheet: Sheet4
Supplementary Data 1. Genotyped plants with the SDR SNP set
Plant ID	Parentage	Phenotype	Genotype	VvMT45	VvMT50	VvMT48	VvMT52	VvMT55	VvMT54	VvMT53	VvMT61	VvMT136	VvMT137	VvMT138	VvMT66	VvMT65	VvMT72	VvMT70	VvMT69	VvMT73	VvMT74	VvMT75	VvMT76	VvMT85
Bellino1	V. vinifera	Female	f/f	T/A	G/G	A/A	C/C	C/C	T/T	G/G	A/A	G/G	A/A	G/G	G/G	C/C	T/T	T/T	A/A	A/A	T/T	C/C	G/G	T/G
Bicane1	V. vinifera	Female	f/f	T/T	G/G	A/A	C/C	C/C	T/T	G/G	A/A	G/G	A/A	G/G	G/G	C/C	T/T	T/T	A/A	A/A	T/T	C/C	G/G	T/T
Chaouch1	V. vinifera	Female	f/f	T/T	G/G	A/A	C/C	C/C	T/T	G/G	A/A	G/G	A/A	G/G	G/G	C/C	T/T	T/T	A/A	A/A	T/T	C/C	G/G	T/G
Hunisa	V. vinifera	Female	ND	T/T	G/G	A/A	C/C	C/C	T/T	G/G	A/A	G/G	A/A	G/G	G/G	C/C	T/T	T/T	A/A	A/A	T/T	C/C	G/G	MD
Madeleine Angevine	V. vinifera	Female	ND	T/T	G/G	MD	C/C	MD	T/T	G/G	A/A	G/G	A/A	G/G	G/G	C/C	T/T	T/T	A/A	A/A	T/T	C/C	G/G	MD
Alicante B	V. vinifera	Hermaphrodite	ND	T/T	G/G	A/A	C/C	C/C	T/T	G/A	A/G	G/T	A/C	G/A	G/A	C/T	T/G	T/C	A/T	A/G	T/C	C/G	G/C	G/G
Askari	V. vinifera	Hermaphrodite	ND	T/T	G/G	A/A	C/C	C/C	T/T	G/A	A/G	G/T	A/C	G/A	G/A	C/T	T/G	T/C	A/T	A/G	T/C	C/G	G/C	G/G
Biancone1	V. vinifera	Hermaphrodite	H/f	T/T	G/G	A/A	C/C	C/C	T/T	G/A	A/G	G/T	A/C	G/A	G/A	C/T	T/G	T/C	A/T	A/G	T/C	C/G	G/C	T/G
Black Monukka	V. vinifera	Hermaphrodite	ND	T/T	G/G	A/A	C/C	C/C	T/T	G/A	A/G	G/T	A/C	G/A	G/A	C/T	T/G	T/C	A/T	A/G	T/C	C/G	G/C	T/G
Cabernet Sauvignon1	V. vinifera	Hermaphrodite	H/f	T/T	G/G	A/A	C/C	C/C	T/T	G/A	A/G	G/T	A/C	G/A	G/A	C/T	T/G	T/C	A/T	A/G	T/C	C/G	G/C	T/G
Crouchen1	V. vinifera	Hermaphrodite	H/f	T/T	G/G	A/A	C/C	MD	T/T	G/A	A/G	MD	A/C	G/A	G/A	C/T	T/G	T/C	A/T	A/G	MD	C/G	G/C	MD
Dunkelfelder2	V. vinifera	Hermaphrodite	H/f	T/T	G/G	A/A	C/C	C/C	T/T	G/A	A/G	G/T	A/C	G/A	G/A	C/T	T/G	T/C	A/T	A/G	T/C	C/G	G/C	T/G
Farana1	V. vinifera	Hermaphrodite	H/f	T/T	G/G	A/A	C/C	C/C	T/T	G/A	A/G	G/T	A/C	G/A	G/A	C/T	T/G	T/C	A/T	A/G	T/C	C/G	G/C	G/G
Macabeo	V. vinifera	Hermaphrodite	ND	T/T	G/G	A/A	C/C	C/C	T/T	G/A	A/G	G/T	A/C	G/A	G/A	C/T	T/G	T/C	A/T	A/G	T/C	C/G	G/C	MD
Mavronemeas1	V. vinifera	Hermaphrodite	H/f	T/T	G/G	A/A	C/C	C/C	T/T	G/A	A/G	G/T	A/C	G/A	G/A	C/T	T/G	T/C	A/T	A/G	T/C	C/G	G/C	T/G
Merlot1	V. vinifera	Hermaphrodite	H/f	T/T	G/G	A/A	C/C	C/C	T/T	G/A	A/G	G/T	A/C	G/A	G/A	C/T	T/G	T/C	A/T	A/G	T/C	C/G	G/C	G/G
Muscadelle1	V. vinifera	Hermaphrodite	H/f	T/T	G/G	A/A	C/C	C/C	T/T	G/A	A/G	G/T	A/C	G/A	G/A	C/T	T/G	T/C	A/T	A/G	T/C	C/G	G/C	T/G
Muscat of Alexandria1	V. vinifera	Hermaphrodite	H/f	T/T	G/G	A/A	C/C	C/C	T/T	G/A	A/G	G/T	A/C	G/A	G/A	C/T	T/G	T/C	A/T	A/G	T/C	C/G	G/C	T/G
Peverella1	V. vinifera	Hermaphrodite	H/f	T/T	G/G	A/A	C/C	C/C	T/T	G/A	A/G	G/T	A/C	G/A	G/A	C/T	T/G	T/C	A/T	A/G	T/C	C/G	G/C	G/G
Semillon1	V. vinifera	Hermaphrodite	H/f	T/T	G/G	A/A	C/C	C/C	T/T	G/A	A/G	G/T	A/C	G/A	G/A	C/T	T/G	T/C	A/T	A/G	T/C	C/G	G/C	G/G
Shiraz2	V. vinifera	Hermaphrodite	H/f	T/T	G/G	A/A	C/C	C/C	T/T	G/A	A/G	G/T	A/C	G/A	G/A	C/T	T/G	T/C	A/T	A/G	T/C	C/G	G/C	G/G
Sultana2	V. vinifera	Hermaphrodite	H/f	T/T	G/G	A/A	C/C	C/C	T/T	G/A	A/G	G/T	A/C	G/A	G/A	C/T	T/G	T/C	A/T	A/G	T/C	C/G	G/C	T/G
Sylvaner1	V. vinifera	Hermaphrodite	H/f	T/T	G/G	A/A	C/C	C/C	T/T	G/A	A/G	G/T	A/C	G/A	G/A	C/T	T/G	T/C	A/T	A/G	T/C	C/G	G/C	G/G
Tinta Amarella1	V. vinifera	Hermaphrodite	H/f	T/T	G/G	A/A	C/C	C/C	T/T	G/A	A/G	G/T	A/C	G/A	G/A	C/T	T/G	T/C	A/T	A/G	T/C	C/G	G/C	T/G
Touriga1	V. vinifera	Hermaphrodite	H/f	T/T	G/G	A/A	C/C	C/C	T/T	G/A	A/G	G/T	A/C	G/A	G/A	C/T	T/G	T/C	A/T	A/G	T/C	C/G	G/C	MD
Viognier	V. vinifera	Hermaphrodite	ND	T/T	G/G	A/A	C/C	C/C	T/T	G/A	A/G	G/T	A/C	G/A	G/A	C/T	T/G	T/C	A/T	A/G	T/C	C/G	G/C	G/G
Zinfandel1	V. vinifera	Hermaphrodite	H/f	T/T	G/G	A/A	C/C	C/C	T/T	G/A	A/G	G/T	A/C	G/A	G/A	C/T	T/G	T/C	A/T	A/G	T/C	C/G	G/C	T/G
Sunmuscat	V. vinifera	Hermaphrodite	ND	T/T	G/G	A/A	C/C	C/C	T/T	G/A	A/G	MD	MD	MD	G/A	C/T	T/G	T/C	A/T	A/G	T/C	C/G	G/C	T/G
Aligoté1	V. vinifera	Hermaphrodite	H/f	T/A	G/A	A/T	C/G	C/T	T/C	G/A	A/G	G/T	A/C	G/A	G/A	C/T	T/G	T/C	A/T	A/G	T/C	C/G	G/C	MD
Alvarelhão1	V. vinifera	Hermaphrodite	H/f	T/A	G/A	A/T	C/G	C/T	T/C	G/A	A/G	G/T	A/C	G/A	G/A	C/T	T/G	T/C	A/T	A/G	T/C	C/G	G/C	MD
Bastardo1	V. vinifera	Hermaphrodite	H/f	T/A	G/A	A/T	C/G	C/T	T/C	G/A	A/G	G/T	A/C	G/A	G/A	C/T	T/G	T/C	A/T	A/G	T/C	C/G	G/C	T/G
Chenin Blanc1	V. vinifera	Hermaphrodite	H/f	T/A	G/A	A/T	C/G	C/T	T/C	G/A	A/G	G/T	A/C	G/A	G/A	C/T	T/G	T/C	A/T	A/G	T/C	C/G	G/C	T/G
Gamay Fréaux1	V. vinifera	Hermaphrodite	H/f	T/A	G/A	A/T	C/G	C/T	T/C	G/A	A/G	G/T	A/C	G/A	G/A	C/T	T/G	T/C	A/T	A/G	T/C	C/G	G/C	T/G
Grenache1	V. vinifera	Hermaphrodite	H/f	T/A	G/A	A/T	C/G	C/T	T/C	G/A	A/G	G/T	A/C	G/A	G/A	C/T	T/G	T/C	A/T	A/G	T/C	C/G	G/C	G/G
Ondenc1	V. vinifera	Hermaphrodite	H/f	T/A	G/A	A/T	C/G	C/T	T/C	G/A	A/G	G/T	A/C	G/A	G/A	C/T	T/G	T/C	A/T	A/G	T/C	C/G	G/C	T/G
Pinot Noir1	V. vinifera	Hermaphrodite	H/f	T/A	G/A	A/T	C/G	C/T	T/C	G/A	A/G	G/T	A/C	G/A	G/A	C/T	T/G	T/C	A/T	A/G	T/C	C/G	G/C	T/G
Traminer1	V. vinifera	Hermaphrodite	H/f	T/A	G/A	A/T	C/G	C/T	T/C	G/A	A/G	G/T	A/C	G/A	G/A	C/T	T/G	T/C	A/T	A/G	T/C	C/G	G/C	G/G
Verdelho1	V. vinifera	Hermaphrodite	H/f	T/A	G/A	A/T	C/G	C/T	T/C	G/A	A/G	G/T	A/C	G/A	G/A	C/T	T/G	T/C	A/T	A/G	T/C	C/G	G/C	T/G
Fernão Pires1	V. vinifera	Hermaphrodite	H/f	T/A	G/A	A/T	C/G	C/T	T/C	G/A	A/G	MD	MD	MD	G/A	C/T	T/G	T/C	A/T	A/G	T/C	C/G	G/C	T/G
Bombino nero	V. vinifera	Hermaphrodite	ND	T/T	G/G	A/A	C/C	C/C	T/T	A/A	G/G	T/T	C/C	A/A	A/A	T/T	G/G	C/C	T/T	G/G	C/C	G/G	C/C	G/G
Chardonnay2	V. vinifera	Hermaphrodite	H/H	T/A	G/A	A/T	C/G	C/T	T/C	A/A	G/G	T/T	C/C	A/A	A/A	T/T	G/G	C/C	T/T	G/G	C/C	G/G	C/C	G/G
Exotic	V. vinifera	Hermaphrodite	ND	T/T	G/G	A/A	C/C	C/C	T/T	A/A	G/G	T/T	C/C	A/A	A/A	T/T	G/G	C/C	T/T	G/G	C/C	G/G	C/C	G/G
Mammolo	V. vinifera	Hermaphrodite	ND	T/T	G/G	A/A	C/C	C/C	T/T	A/A	G/G	T/T	C/C	A/A	A/A	T/T	G/G	C/C	T/T	G/G	C/C	G/G	C/C	G/G
Mavro	V. vinifera	Hermaphrodite	ND	T/T	G/G	A/A	C/C	C/C	T/T	A/A	G/G	T/T	C/C	A/A	A/A	T/T	G/G	C/C	T/T	G/G	C/C	G/G	C/C	G/G
Muscat Hamburg	V. vinifera	Hermaphrodite	ND	T/T	G/G	A/A	C/C	C/C	T/T	A/A	G/G	T/T	C/C	A/A	A/A	T/T	G/G	C/C	T/T	G/G	C/C	G/G	C/C	G/G
Reisling2	V. vinifera	Hermaphrodite	H/H	T/A	G/G	A/T	C/G	C/T	T/C	A/A	G/G	T/T	C/C	A/A	A/A	T/T	G/G	C/C	T/T	G/G	C/C	G/G	C/C	G/G
Sangiovese	V. vinifera	Hermaphrodite	ND	T/T	G/G	A/A	C/C	C/C	T/T	A/A	G/G	T/T	C/C	A/A	A/A	T/T	G/G	C/C	T/T	G/G	C/C	G/G	C/C	G/G
Shirana	V. vinifera	Hermaphrodite	ND	T/T	G/G	A/A	C/C	C/C	T/T	A/A	G/G	T/T	C/C	A/A	A/A	T/T	G/G	C/C	T/T	G/G	C/C	G/G	C/C	G/G
Uva di Troia	V. vinifera	Hermaphrodite	ND	T/T	G/G	A/A	C/C	C/C	T/T	A/A	G/G	T/T	C/C	A/A	A/A	T/T	G/G	C/C	T/T	G/G	C/C	G/G	C/C	MD
L1 microvine	V. vinifera L1 Pinot Meunier	Hermaphrodite	H/f	T/A	G/A	A/T	C/G	C/T	T/C	G/A	A/G	G/T	A/C	G/A	G/A	C/T	T/G	T/C	A/T	A/G	T/C	C/G	G/C	T/G
04C012V0008	S3	Female	f/f	MD	G/G	A/A	C/C	C/C	T/T	G/G	A/A	G/G	A/A	G/G	G/G	C/C	T/T	T/T	A/A	A/A	T/T	C/C	G/G	T/T
05C002V0008	S4	Female	f/f	T/T	G/G	A/A	C/C	C/C	T/T	G/G	A/A	G/G	A/A	G/G	G/G	C/C	T/T	T/T	A/A	A/A	T/T	C/C	G/G	T/T
06C004V0038	S5	Female	f/f	T/T	G/G	A/A	C/C	C/C	T/T	G/G	A/A	G/G	A/A	G/G	G/G	MD	T/T	T/T	A/A	A/A	T/T	C/C	G/G	T/T
06C005V0001	S5	Female	f/f	T/T	G/G	A/A	C/C	C/C	T/T	G/G	A/A	G/G	A/A	G/G	G/G	C/C	T/T	T/T	A/A	A/A	T/T	C/C	G/G	T/T
06C008V0039	S5	Female	f/f	TA	G/G	A/A	C/C	C/C	T/T	G/G	A/A	G/G	A/A	G/G	G/G	C/C	T/T	T/T	A/A	A/A	T/T	C/C	G/G	T/T
06C021V0002	S5	Female	f/f	A/A	G/G	A/A	C/C	C/C	T/T	G/G	A/A	G/G	A/A	G/G	G/G	C/C	T/T	T/T	A/A	A/A	T/T	C/C	G/G	T/T
06C021V0003	S5	Female	f/f	A/A	G/G	A/A	C/C	C/C	T/T	G/G	A/A	G/G	A/A	G/G	G/G	C/C	T/T	T/T	A/A	A/A	T/T	C/C	G/G	T/T
06C021V0032	S5	Female	f/f	A/A	G/G	A/A	C/C	C/C	T/T	G/G	A/A	G/G	A/A	G/G	G/G	C/C	T/T	T/T	A/A	A/A	T/T	C/C	G/G	T/T
06C021V0036	S5	Female	f/f	A/A	G/G	A/A	C/C	C/C	T/T	G/G	A/A	G/G	A/A	G/G	G/G	C/C	T/T	T/T	A/A	A/A	T/T	C/C	G/G	T/T
06C021V0037	S5	Female	f/f	A/A	G/G	A/A	C/C	C/C	T/T	G/G	A/A	G/G	A/A	G/G	G/G	C/C	T/T	T/T	A/A	A/A	T/T	C/C	G/G	T/T
06C021V0046	S5	Female	f/f	A/A	G/G	A/A	C/C	C/C	T/T	G/G	A/A	G/G	A/A	G/G	G/G	C/C	T/T	T/T	A/A	A/A	T/T	C/C	G/G	T/T
06C021V0047	S5	Female	f/f	A/A	G/G	A/A	C/C	C/C	T/T	G/G	A/A	G/G	A/A	G/G	G/G	C/C	T/T	T/T	A/A	A/A	T/T	C/C	G/G	T/T
06C021V0048	S5	Female	f/f	A/A	G/G	A/A	C/C	C/C	T/T	G/G	A/A	G/G	A/A	G/G	G/G	C/C	T/T	T/T	A/A	A/A	T/T	C/C	G/G	T/T
06C008V0011	S5	Female	f/f	T/T	G/G	A/A	C/C	C/C	T/T	G/G	A/A	G/G	A/A	G/G	G/G	C/C	T/T	T/T	A/A	A/A	T/T	C/C	G/G	T/T
04C012V0009	S3	Hermaphrodite	H/f	T/T	G/A	A/T	C/G	C/T	MD	G/A	A/G	G/T	A/C	G/A	G/A	C/T	MD	T/C	A/T	A/G	T/C	C/G	G/C	T/G
05C002V0004	S4	Hermaphrodite	H/f	A/A	G/A	A/T	C/G	C/T	T/C	G/A	A/G	G/T	A/C	G/A	G/A	C/T	T/G	T/C	A/T	A/G	T/C	C/G	G/C	T/G
05C002V0012	S4	Hermaphrodite	H/f	T/A	G/A	A/T	C/G	C/T	T/C	G/A	A/G	G/T	A/C	G/A	G/A	C/T	T/G	T/C	A/T	A/G	T/C	C/G	G/C	G/G
06C004V0032	S5	Hermaphrodite	H/f	T/A	G/A	A/T	C/G	C/T	T/C	G/A	A/G	G/T	A/C	G/A	G/A	C/T	T/G	T/C	A/T	A/G	T/C	C/G	G/C	T/T
06C008V0016	S5	Hermaphrodite	H/f	T/A	G/A	A/T	C/G	C/T	T/C	G/A	A/G	G/T	A/C	G/A	G/A	C/T	T/G	T/C	A/T	A/G	T/C	C/G	G/C	T/G
06C021V0004	S5	Hermaphrodite	H/f	A/A	G/A	A/T	C/G	C/T	T/C	G/A	A/G	G/T	A/C	G/A	G/A	C/T	T/G	T/C	A/T	A/G	T/C	C/G	G/C	T/G
06C021V0005	S5	Hermaphrodite	H/f	A/A	G/A	A/T	C/G	C/T	T/C	G/A	A/G	G/T	A/C	G/A	G/A	C/T	T/G	T/C	A/T	A/G	T/C	C/G	G/C	T/G
06C021V0006	S5	Hermaphrodite	H/f	A/A	G/A	A/T	C/G	C/T	T/C	G/A	A/G	G/T	A/C	G/A	G/A	C/T	T/G	T/C	A/T	A/G	T/C	C/G	G/C	T/G
06C021V0007	S5	Hermaphrodite	H/f	A/A	G/A	A/T	C/G	C/T	T/C	G/A	A/G	G/T	A/C	G/A	G/A	C/T	T/G	T/C	A/T	A/G	T/C	C/G	G/C	T/G
06C021V0008	S5	Hermaphrodite	H/f	A/A	G/A	A/T	C/G	C/T	T/C	G/A	A/G	G/T	A/C	G/A	G/A	C/T	T/G	T/C	A/T	A/G	T/C	C/G	G/C	T/G
06C021V0010	S5	Hermaphrodite	H/f	A/A	G/A	A/T	C/G	C/T	MD	G/A	A/G	G/T	A/C	G/A	G/A	C/T	T/G	T/C	A/T	A/G	T/C	C/G	G/C	T/G
06C021V0011	S5	Hermaphrodite	H/f	A/A	G/A	A/T	C/G	C/T	T/C	G/A	A/G	G/T	A/C	G/A	G/A	C/T	T/G	T/C	A/T	A/G	T/C	C/G	G/C	T/G
06C004V0017	S5	Hermaphrodite	H/f	T/A	G/A	A/T	C/G	C/T	T/C	G/A	A/G	G/T	A/C	G/A	G/A	C/T	T/G	T/C	A/T	A/G	T/C	C/G	G/C	T/T
06C008V0018	S5	Hermaphrodite	H/f	T/A	G/A	A/T	C/G	C/T	T/C	G/A	A/G	G/T	A/C	G/A	G/A	C/T	T/T	T/T	A/A	A/A	T/T	C/C	G/G	T/T
05C003V0001	S4	Hermaphrodite	H/H	T/T	A/A	T/T	G/G	T/T	C/C	A/A	G/G	T/T	C/C	A/A	A/A	T/T	G/G	C/C	T/T	G/G	C/C	G/G	C/C	G/G
06C003V0004	S5	Hermaphrodite	H/H	T/T	A/A	T/T	G/G	T/T	C/C	A/A	G/G	T/T	C/C	A/A	A/A	T/T	G/G	C/C	T/T	G/G	C/C	G/G	C/C	G/G
06C021V0012	S5	Hermaphrodite	H/H	A/A	A/A	T/T	G/G	T/T	C/C	A/A	G/G	T/T	C/C	A/A	A/A	T/T	G/G	C/C	T/T	G/G	C/C	G/G	C/C	G/G
06C021V0013	S5	Hermaphrodite	H/H	A/A	A/A	T/T	G/G	T/T	C/C	A/A	G/G	T/T	C/C	A/A	A/A	T/T	G/G	C/C	T/T	G/G	C/C	G/G	C/C	G/G
06C021V0014	S5	Hermaphrodite	H/H	A/A	A/A	T/T	G/G	T/T	C/C	A/A	G/G	T/T	C/C	A/A	A/A	T/T	G/G	C/C	T/T	G/G	C/C	G/G	C/C	G/G
06C021V0015	S5	Hermaphrodite	H/H	A/A	A/A	T/T	G/G	T/T	C/C	A/A	G/G	T/T	C/C	A/A	A/A	T/T	G/G	C/C	T/T	G/G	C/C	G/G	C/C	G/G
06C021V0022	S5	Hermaphrodite	H/H	A/A	A/A	T/T	G/G	T/T	C/C	A/A	G/G	T/T	C/C	A/A	A/A	T/T	G/G	C/C	T/T	G/G	C/C	G/G	C/C	G/G
06C021V0023	S5	Hermaphrodite	H/H	A/A	A/A	T/T	G/G	T/T	C/C	A/A	G/G	T/T	C/C	A/A	A/A	T/T	G/G	C/C	T/T	G/G	C/C	G/G	C/C	G/G
06C021V0024	S5	Hermaphrodite	H/H	A/A	A/A	T/T	G/G	T/T	C/C	A/A	G/G	T/T	C/C	A/A	A/A	T/T	G/G	C/C	T/T	G/G	C/C	G/G	C/C	G/G
00C001V0008	L1 Pinot Meunier (S1)	Female	f/f	T/T	G/G	A/A	C/C	C/C	T/T	G/G	A/A	G/G	A/A	G/G	G/G	C/C	T/T	T/T	A/A	A/A	T/T	C/C	G/G	T/T
Ugni Blanc	V. vinifera	Hermaphrodite	H/f	T/T	G/G	A/A	C/C	C/C	T/T	G/A	A/G	G/T	A/C	G/A	G/A	C/T	T/G	T/C	A/T	A/G	T/C	C/G	G/C	T/G
06C020V0001	00C001V0008 x Ugni Blanc	Female	f/f	T/T	G/G	A/A	C/C	C/C	T/T	G/G	A/A	G/G	A/A	G/G	G/G	C/C	T/T	T/T	A/A	A/A	T/T	C/C	G/G	T/T
06C020V0002	00C001V0008 x Ugni Blanc	Female	f/f	T/T	MD	MD	MD	MD	T/T	G/G	A/A	G/G	A/A	G/G	G/G	C/C	T/T	MD	MD	A/A	T/T	MD	G/G	MD
06C020V0003	00C001V0008 x Ugni Blanc	Female	f/f	T/T	G/G	A/A	C/C	C/C	T/T	G/G	A/A	G/G	A/A	G/G	G/G	C/C	T/T	T/T	A/A	A/A	T/T	C/C	G/G	T/T
06C020V0013	00C001V0008 x Ugni Blanc	Female	f/f	T/T	G/G	A/A	C/C	C/C	T/T	G/G	A/A	G/G	A/A	G/G	G/G	C/C	T/T	T/T	A/A	A/A	T/T	C/C	G/G	T/T
06C020V0015	00C001V0008 x Ugni Blanc	Female	f/f	T/T	G/G	A/A	C/C	C/C	T/T	G/G	A/A	G/G	A/A	G/G	G/G	C/C	T/T	T/T	A/A	A/A	T/T	C/C	G/G	T/T
06C020V0016	00C001V0008 x Ugni Blanc	Female	f/f	T/T	G/G	A/A	C/C	C/C	T/T	G/G	A/A	G/G	A/A	G/G	G/G	C/C	T/T	T/T	A/A	A/A	T/T	C/C	G/G	T/T
06C020V0017	00C001V0008 x Ugni Blanc	Female	f/f	T/T	G/G	A/A	C/C	C/C	T/T	G/G	A/A	G/G	A/A	G/G	G/G	C/C	T/T	T/T	A/A	A/A	T/T	C/C	G/G	T/T
06C020V0019	00C001V0008 x Ugni Blanc	Female	f/f	T/T	G/G	A/A	C/C	C/C	T/T	G/G	A/A	G/G	A/A	G/G	G/G	C/C	T/T	T/T	A/A	A/A	T/T	C/C	G/G	T/T
06C020V0025	00C001V0008 x Ugni Blanc	Female	f/f	T/T	G/G	A/A	C/C	C/C	T/T	G/G	A/A	G/G	A/A	G/G	G/G	C/C	T/T	T/T	A/A	A/A	T/T	C/C	G/G	T/T
06C020V0026	00C001V0008 x Ugni Blanc	Female	f/f	T/T	G/G	A/A	C/C	C/C	T/T	G/G	A/A	G/G	A/A	G/G	G/G	C/C	T/T	T/T	A/A	A/A	T/T	C/C	G/G	T/T
06C020V0027	00C001V0008 x Ugni Blanc	Female	f/f	T/T	G/G	A/A	C/C	C/C	T/T	G/G	A/A	G/G	A/A	G/G	G/G	C/C	T/T	T/T	A/A	A/A	T/T	C/C	G/G	T/T
06C020V0028	00C001V0008 x Ugni Blanc	Female	f/f	T/T	G/G	A/A	C/C	C/C	T/T	G/G	A/A	G/G	A/A	G/G	G/G	C/C	T/T	T/T	A/A	A/A	T/T	C/C	G/G	T/T
06C020V0029	00C001V0008 x Ugni Blanc	Female	f/f	T/T	G/G	A/A	C/C	C/C	T/T	G/G	A/A	G/G	A/A	G/G	G/G	C/C	T/T	T/T	A/A	A/A	T/T	C/C	G/G	T/T
06C020V0033	00C001V0008 x Ugni Blanc	Female	f/f	T/T	G/G	A/A	MD	C/C	T/T	G/G	A/A	G/G	A/A	G/G	G/G	C/C	T/T	T/T	A/A	A/A	T/T	C/C	G/G	T/T
06C020V0036	00C001V0008 x Ugni Blanc	Female	f/f	T/T	G/G	A/A	C/C	C/C	T/T	G/G	A/A	G/G	A/A	G/G	G/G	C/C	T/T	T/T	A/A	A/A	T/T	C/C	G/G	T/T
06C020V0039	00C001V0008 x Ugni Blanc	Female	f/f	T/T	G/G	A/A	C/C	C/C	T/T	G/G	A/A	G/G	A/A	G/G	G/G	C/C	T/T	T/T	A/A	A/A	T/T	C/C	G/G	T/T
06C020V0043	00C001V0008 x Ugni Blanc	Female	f/f	T/T	G/G	A/A	C/C	C/C	T/T	G/G	A/A	G/G	A/A	G/G	G/G	C/C	T/T	T/T	A/A	A/A	T/T	C/C	G/G	T/T
06C020V0045	00C001V0008 x Ugni Blanc	Female	f/f	T/T	G/G	A/A	C/C	C/C	T/T	G/G	A/A	MD	MD	G/G	G/G	C/C	T/T	T/T	A/A	A/A	T/T	C/C	G/G	T/T
06C020V0046	00C001V0008 x Ugni Blanc	Female	f/f	T/T	G/G	A/A	C/C	C/C	T/T	G/G	A/A	G/G	A/A	G/G	G/G	C/C	T/T	T/T	A/A	A/A	T/T	C/C	G/G	T/T
06C020V0047	00C001V0008 x Ugni Blanc	Female	f/f	T/T	MD	MD	MD	MD	T/T	G/G	A/A	G/G	A/A	G/G	G/G	C/C	T/T	MD	MD	A/A	T/T	MD	G/G	MD
06C020V0050	00C001V0008 x Ugni Blanc	Female	f/f	T/T	G/G	A/A	C/C	C/C	T/T	G/G	A/A	G/G	A/A	G/G	G/G	C/C	T/T	T/T	A/A	A/A	T/T	C/C	G/G	T/T
06C020V0051	00C001V0008 x Ugni Blanc	Female	f/f	T/T	G/G	A/A	C/C	C/C	T/T	G/G	A/A	G/G	A/A	G/G	G/G	C/C	T/T	T/T	A/A	A/A	T/T	C/C	G/G	T/T
06C020V0053	00C001V0008 x Ugni Blanc	Female	f/f	T/T	G/G	A/A	C/C	C/C	T/T	G/G	A/A	G/G	A/A	G/G	G/G	C/C	T/T	T/T	A/A	A/A	T/T	C/C	G/G	T/T
06C020V0056	00C001V0008 x Ugni Blanc	Female	f/f	T/T	G/G	A/A	C/C	C/C	T/T	G/G	A/A	G/G	A/A	G/G	G/G	C/C	T/T	T/T	A/A	A/A	T/T	C/C	G/G	T/T
06C020V0057	00C001V0008 x Ugni Blanc	Female	f/f	T/T	G/G	A/A	C/C	C/C	T/T	G/G	A/A	G/G	A/A	G/G	G/G	C/C	T/T	T/T	A/A	A/A	T/T	C/C	G/G	T/T
06C020V0061	00C001V0008 x Ugni Blanc	Female	f/f	T/T	G/G	A/A	C/C	C/C	T/T	G/G	A/A	G/G	A/A	G/G	G/G	C/C	T/T	T/T	A/A	A/A	T/T	C/C	G/G	T/T
06C020V0062	00C001V0008 x Ugni Blanc	Female	f/f	T/T	G/G	A/A	C/C	C/C	T/T	G/G	A/A	G/G	A/A	G/G	G/G	C/C	T/T	T/T	A/A	A/A	T/T	C/C	G/G	T/T
06C020V0063	00C001V0008 x Ugni Blanc	Female	f/f	T/T	G/G	A/A	C/C	C/C	T/T	G/G	A/A	G/G	A/A	G/G	G/G	C/C	T/T	T/T	A/A	A/A	T/T	C/C	G/G	T/T
06C020V0065	00C001V0008 x Ugni Blanc	Female	f/f	T/T	G/G	A/A	C/C	C/C	T/T	G/G	A/A	G/G	A/A	G/G	G/G	C/C	T/T	T/T	A/A	A/A	T/T	C/C	G/G	T/T
06C020V0066	00C001V0008 x Ugni Blanc	Female	f/f	T/T	G/G	A/A	C/C	C/C	T/T	G/G	A/A	G/G	A/A	G/G	G/G	C/C	T/T	T/T	A/A	A/A	T/T	C/C	G/G	T/T
06C020V0067	00C001V0008 x Ugni Blanc	Female	f/f	T/T	G/G	A/A	C/C	C/C	T/T	G/G	A/A	G/G	A/A	G/G	G/G	C/C	T/T	T/T	A/A	A/A	T/T	C/C	G/G	T/T
06C020V0070	00C001V0008 x Ugni Blanc	Female	f/f	T/T	G/G	A/A	C/C	C/C	T/T	G/G	A/A	G/G	A/A	G/G	G/G	C/C	T/T	T/T	A/A	A/A	T/T	C/C	G/G	T/T
06C020V0072	00C001V0008 x Ugni Blanc	Female	f/f	T/T	G/G	A/A	C/C	C/C	T/T	G/G	A/A	G/G	A/A	G/G	G/G	C/C	T/T	T/T	A/A	A/A	T/T	C/C	G/G	T/T
06C020V0073	00C001V0008 x Ugni Blanc	Female	f/f	T/T	G/G	A/A	C/C	C/C	T/T	G/G	A/A	G/G	A/A	G/G	G/G	C/C	T/T	T/T	A/A	A/A	T/T	C/C	G/G	T/T
06C020V0074	00C001V0008 x Ugni Blanc	Female	f/f	T/T	G/G	A/A	C/C	C/C	T/T	G/G	A/A	G/G	A/A	G/G	G/G	C/C	T/T	T/T	A/A	A/A	T/T	C/C	G/G	T/T
06C020V0075	00C001V0008 x Ugni Blanc	Female	f/f	T/T	G/G	A/A	C/C	C/C	T/T	G/G	A/A	G/G	A/A	G/G	G/G	C/C	T/T	T/T	A/A	A/A	T/T	C/C	G/G	T/T
06C020V0082	00C001V0008 x Ugni Blanc	Female	f/f	T/T	G/G	A/A	C/C	C/C	T/T	G/G	A/A	G/G	A/A	G/G	G/G	C/C	T/T	T/T	A/A	A/A	T/T	C/C	G/G	T/T
06C020V0083	00C001V0008 x Ugni Blanc	Female	f/f	T/T	G/G	A/A	C/C	C/C	T/T	G/G	A/A	G/G	A/A	G/G	G/G	C/C	T/T	T/T	A/A	A/A	T/T	C/C	G/G	T/T
06C020V0084	00C001V0008 x Ugni Blanc	Female	f/f	T/T	G/G	A/A	C/C	C/C	T/T	G/G	A/A	G/G	A/A	G/G	G/G	C/C	T/T	T/T	A/A	A/A	T/T	C/C	G/G	T/T
06C020V0085	00C001V0008 x Ugni Blanc	Female	f/f	T/T	G/G	A/A	C/C	C/C	T/T	G/G	A/A	G/G	A/A	G/G	G/G	C/C	T/T	T/T	A/A	A/A	T/T	C/C	G/G	T/T
06C020V0086	00C001V0008 x Ugni Blanc	Female	f/f	T/T	G/G	A/A	C/C	C/C	T/T	G/G	A/A	G/G	A/A	G/G	G/G	C/C	T/T	T/T	A/A	A/A	T/T	C/C	G/G	T/T
06C020V0091	00C001V0008 x Ugni Blanc	Female	f/f	T/T	G/G	A/A	C/C	C/C	T/T	G/G	A/A	G/G	A/A	G/G	G/G	C/C	T/T	T/T	A/A	A/A	T/T	C/C	G/G	T/T
06C020V0093	00C001V0008 x Ugni Blanc	Female	f/f	T/T	G/G	A/A	C/C	C/C	T/T	G/G	A/A	G/G	A/A	G/G	G/G	C/C	T/T	T/T	A/A	A/A	T/T	C/C	G/G	T/T
06C020V0095	00C001V0008 x Ugni Blanc	Female	f/f	T/T	G/G	A/A	C/C	C/C	T/T	G/G	A/A	G/G	A/A	G/G	G/G	C/C	T/T	T/T	A/A	A/A	T/T	C/C	G/G	T/T
06C020V0099	00C001V0008 x Ugni Blanc	Female	f/f	T/T	G/G	A/A	C/C	C/C	T/T	G/G	A/A	G/G	A/A	G/G	G/G	C/C	T/T	T/T	A/A	A/A	T/T	C/C	G/G	T/T
06C020V0100	00C001V0008 x Ugni Blanc	Female	f/f	T/T	G/G	A/A	MD	C/C	T/T	G/G	A/A	G/G	A/A	G/G	G/G	C/C	T/T	T/T	A/A	A/A	T/T	C/C	G/G	T/T
06C020V0101	00C001V0008 x Ugni Blanc	Female	f/f	T/T	G/G	A/A	MD	C/C	T/T	G/G	A/A	G/G	A/A	G/G	G/G	C/C	T/T	T/T	A/A	A/A	T/T	C/C	G/G	T/T
06C020V0087	00C001V0008 x Ugni Blanc	Female	f/f	T/T	G/G	A/A	C/C	C/C	T/T	G/G	A/A	G/G	A/A	G/G	G/G	C/C	T/T	T/T	A/A	A/A	T/T	C/C	G/G	T/T
06C020V0090	00C001V0008 x Ugni Blanc	Female	f/f	T/T	G/G	A/A	C/C	C/C	T/T	G/G	A/A	G/G	A/A	G/G	G/G	C/C	T/T	T/T	A/A	A/A	T/T	C/C	G/G	T/T
06C020V0092	00C001V0008 x Ugni Blanc	Female	f/f	T/T	G/G	A/A	C/C	C/C	T/T	G/G	A/A	G/G	A/A	G/G	G/G	C/C	T/T	T/T	A/A	A/A	T/T	C/C	G/G	T/T
06C020V0097	00C001V0008 x Ugni Blanc	Female	f/f	T/T	G/G	A/A	MD	C/C	T/T	G/G	A/A	G/G	A/A	G/G	G/G	C/C	T/T	T/T	A/A	A/A	T/T	C/C	G/G	T/T
06C020V0004	00C001V0008 x Ugni Blanc	Hermaphrodite	H/f	T/T	G/G	A/A	C/C	C/C	T/T	G/A	A/G	G/T	A/C	G/A	G/A	C/T	T/G	T/C	A/T	A/G	T/C	C/G	G/C	T/G
06C020V0005	00C001V0008 x Ugni Blanc	Hermaphrodite	H/f	T/T	G/G	A/A	C/C	C/C	T/T	G/A	A/G	G/T	A/C	G/A	G/A	C/T	T/G	T/C	A/T	A/G	T/C	C/G	G/C	T/G
06C020V0006	00C001V0008 x Ugni Blanc	Hermaphrodite	H/f	T/T	G/G	A/A	C/C	C/C	T/T	G/A	A/G	G/T	A/C	G/A	G/A	C/T	T/G	T/C	A/T	A/G	T/C	C/G	G/C	T/G
06C020V0007	00C001V0008 x Ugni Blanc	Hermaphrodite	H/f	T/T	G/G	A/A	C/C	C/C	T/T	G/A	A/G	G/T	A/C	G/A	G/A	C/T	T/G	T/C	A/T	A/G	T/C	C/G	G/C	T/G
06C020V0008	00C001V0008 x Ugni Blanc	Hermaphrodite	H/f	T/T	G/G	A/A	C/C	C/C	T/T	G/A	A/G	G/T	A/C	G/A	G/A	C/T	T/G	T/C	A/T	A/G	T/C	C/G	G/C	T/G
06C020V0009	00C001V0008 x Ugni Blanc	Hermaphrodite	H/f	T/T	G/G	A/A	C/C	C/C	T/T	G/A	A/G	G/T	A/C	G/A	G/A	C/T	T/G	T/C	A/T	A/G	T/C	C/G	G/C	T/G
06C020V0010	00C001V0008 x Ugni Blanc	Hermaphrodite	H/f	T/T	G/G	A/A	C/C	C/C	T/T	G/A	A/G	G/T	A/C	G/A	G/A	C/T	T/G	T/C	A/T	A/G	T/C	C/G	G/C	T/G
06C020V0011	00C001V0008 x Ugni Blanc	Hermaphrodite	H/f	T/T	G/G	A/A	C/C	C/C	T/T	G/A	A/G	G/T	A/C	G/A	G/A	C/T	T/G	T/C	A/T	A/G	T/C	C/G	G/C	T/G
06C020V0012	00C001V0008 x Ugni Blanc	Hermaphrodite	H/f	T/T	G/G	A/A	C/C	C/C	T/T	G/A	A/G	G/T	A/C	G/A	G/A	C/T	T/G	T/C	A/T	A/G	T/C	C/G	G/C	T/G
06C020V0014	00C001V0008 x Ugni Blanc	Hermaphrodite	H/f	T/T	G/G	A/A	C/C	C/C	T/T	G/A	A/G	G/T	A/C	G/A	G/A	C/T	T/G	T/C	A/T	A/G	T/C	C/G	G/C	T/G
06C020V0018	00C001V0008 x Ugni Blanc	Hermaphrodite	H/f	T/T	G/G	A/A	C/C	C/C	T/T	G/A	A/G	G/T	A/C	G/A	G/A	C/T	T/G	T/C	A/T	A/G	T/C	C/G	G/C	T/G
06C020V0020	00C001V0008 x Ugni Blanc	Hermaphrodite	H/f	T/T	G/G	A/A	C/C	C/C	T/T	G/A	A/G	G/T	A/C	G/A	G/A	C/T	T/G	T/C	A/T	A/G	T/C	C/G	G/C	T/G
06C020V0021	00C001V0008 x Ugni Blanc	Hermaphrodite	H/f	T/T	G/G	A/A	C/C	C/C	T/T	G/A	A/G	G/T	A/C	G/A	G/A	C/T	T/G	T/C	A/T	A/G	T/C	C/G	G/C	T/G
06C020V0022	00C001V0008 x Ugni Blanc	Hermaphrodite	H/f	T/T	G/G	A/A	C/C	C/C	T/T	G/A	A/G	G/T	A/C	G/A	G/A	C/T	T/G	T/C	A/T	A/G	T/C	C/G	G/C	T/G
06C020V0023	00C001V0008 x Ugni Blanc	Hermaphrodite	H/f	T/T	G/G	A/A	C/C	C/C	T/T	G/A	A/G	G/T	A/C	G/A	G/A	C/T	T/G	T/C	A/T	A/G	T/C	C/G	G/C	T/G
06C020V0024	00C001V0008 x Ugni Blanc	Hermaphrodite	H/f	T/T	G/G	A/A	C/C	C/C	T/T	G/A	A/G	G/T	A/C	G/A	G/A	C/T	T/G	T/C	A/T	A/G	T/C	C/G	G/C	T/G
06C020V0030	00C001V0008 x Ugni Blanc	Hermaphrodite	H/f	T/T	G/G	A/A	C/C	C/C	T/T	G/A	A/G	G/T	A/C	G/A	G/A	C/T	T/G	T/C	A/T	A/G	T/C	C/G	G/C	T/G
06C020V0031	00C001V0008 x Ugni Blanc	Hermaphrodite	H/f	T/T	G/G	A/A	C/C	C/C	T/T	G/A	A/G	G/T	A/C	G/A	G/A	C/T	T/G	T/C	A/T	A/G	T/C	C/G	G/C	T/G
06C020V0032	00C001V0008 x Ugni Blanc	Hermaphrodite	H/f	T/T	G/G	A/A	C/C	C/C	T/T	G/A	A/G	G/T	A/C	G/A	G/A	C/T	T/G	T/C	A/T	A/G	T/C	C/G	G/C	T/G
06C020V0034	00C001V0008 x Ugni Blanc	Hermaphrodite	H/f	T/T	G/G	A/A	C/C	C/C	T/T	G/A	A/G	G/T	A/C	G/A	G/A	C/T	T/G	T/C	A/T	A/G	T/C	C/G	G/C	T/G
06C020V0035	00C001V0008 x Ugni Blanc	Hermaphrodite	H/f	T/T	G/G	A/A	C/C	C/C	T/T	G/A	A/G	G/T	A/C	G/A	G/A	C/T	T/G	T/C	A/T	A/G	T/C	C/G	G/C	T/G
06C020V0037	00C001V0008 x Ugni Blanc	Hermaphrodite	H/f	T/T	G/G	A/A	C/C	C/C	T/T	G/A	A/G	G/T	A/C	G/A	G/A	C/T	T/G	T/C	A/T	A/G	T/C	C/G	G/C	T/G
06C020V0038	00C001V0008 x Ugni Blanc	Hermaphrodite	H/f	T/T	G/G	A/A	C/C	C/C	T/T	G/A	A/G	G/T	A/C	G/A	G/A	C/T	T/G	T/C	A/T	A/G	T/C	C/G	G/C	T/G
06C020V0040	00C001V0008 x Ugni Blanc	Hermaphrodite	H/f	T/T	G/G	A/A	C/C	C/C	T/T	G/A	A/G	G/T	A/C	G/A	G/A	C/T	T/G	T/C	A/T	A/G	T/C	C/G	G/C	T/G
06C020V0041	00C001V0008 x Ugni Blanc	Hermaphrodite	H/f	T/T	G/G	A/A	C/C	C/C	T/T	G/A	A/G	G/T	A/C	G/A	G/A	C/T	T/G	T/C	A/T	A/G	T/C	C/G	G/C	T/G
06C020V0042	00C001V0008 x Ugni Blanc	Hermaphrodite	H/f	T/T	G/G	A/A	C/C	C/C	T/T	G/A	A/G	G/T	A/C	G/A	G/A	C/T	T/G	T/C	A/T	A/G	T/C	C/G	G/C	T/G
06C020V0044	00C001V0008 x Ugni Blanc	Hermaphrodite	H/f	T/T	G/G	A/A	C/C	C/C	T/T	G/A	A/G	G/T	A/C	G/A	G/A	C/T	T/G	T/C	A/T	A/G	T/C	C/G	G/C	T/G
06C020V0048	00C001V0008 x Ugni Blanc	Hermaphrodite	H/f	T/T	G/G	A/A	C/C	C/C	T/T	G/A	A/G	G/T	A/C	G/A	G/A	C/T	T/G	T/C	A/T	A/G	T/C	C/G	G/C	T/G
06C020V0052	00C001V0008 x Ugni Blanc	Hermaphrodite	H/f	T/T	G/G	A/A	C/C	C/C	T/T	G/A	A/G	G/T	A/C	G/A	G/A	C/T	T/G	T/C	A/T	A/G	T/C	C/G	G/C	T/G
06C020V0054	00C001V0008 x Ugni Blanc	Hermaphrodite	H/f	T/T	G/G	A/A	C/C	C/C	T/T	G/A	A/G	G/T	A/C	G/A	G/A	C/T	T/G	T/C	A/T	A/G	T/C	C/G	G/C	T/G
06C020V0055	00C001V0008 x Ugni Blanc	Hermaphrodite	H/f	T/T	G/G	A/A	C/C	C/C	T/T	G/A	A/G	G/T	A/C	G/A	G/A	C/T	T/G	T/C	A/T	A/G	T/C	C/G	G/C	T/G
06C020V0058	00C001V0008 x Ugni Blanc	Hermaphrodite	H/f	T/T	G/G	A/A	C/C	C/C	T/T	G/A	A/G	G/T	A/C	G/A	G/A	C/T	T/G	T/C	A/T	A/G	T/C	C/G	G/C	T/G
06C020V0059	00C001V0008 x Ugni Blanc	Hermaphrodite	H/f	T/T	G/G	A/A	C/C	C/C	T/T	G/A	A/G	G/T	A/C	G/A	G/A	C/T	T/G	T/C	A/T	A/G	T/C	C/G	G/C	T/G
06C020V0060	00C001V0008 x Ugni Blanc	Hermaphrodite	H/f	T/T	G/G	A/A	C/C	C/C	T/T	G/A	A/G	G/T	A/C	G/A	G/A	C/T	T/G	T/C	A/T	A/G	T/C	C/G	G/C	T/G
06C020V0064	00C001V0008 x Ugni Blanc	Hermaphrodite	H/f	T/T	G/G	A/A	C/C	C/C	T/T	G/A	A/G	G/T	A/C	G/A	G/A	C/T	T/G	T/C	A/T	A/G	T/C	C/G	G/C	T/G
06C020V0069	00C001V0008 x Ugni Blanc	Hermaphrodite	H/f	T/T	G/G	A/A	C/C	C/C	T/T	G/A	A/G	G/T	A/C	G/A	G/A	C/T	T/G	T/C	A/T	A/G	T/C	C/G	G/C	T/G
06C020V0076	00C001V0008 x Ugni Blanc	Hermaphrodite	H/f	T/T	G/G	A/A	C/C	C/C	T/T	G/A	A/G	G/T	A/C	G/A	G/A	C/T	T/G	T/C	A/T	A/G	T/C	C/G	G/C	T/G
06C020V0077	00C001V0008 x Ugni Blanc	Hermaphrodite	H/f	T/T	G/G	A/A	MD	C/C	T/T	G/A	A/G	G/T	A/C	G/A	G/A	C/T	T/G	T/C	A/T	A/G	T/C	C/G	G/C	T/G
06C020V0078	00C001V0008 x Ugni Blanc	Hermaphrodite	H/f	T/T	G/G	A/A	C/C	C/C	T/T	G/A	A/G	G/T	A/C	G/A	G/A	C/T	T/G	T/C	A/T	A/G	T/C	C/G	G/C	T/G
06C020V0079	00C001V0008 x Ugni Blanc	Hermaphrodite	H/f	T/T	G/G	A/A	C/C	C/C	T/T	G/A	A/G	G/T	A/C	G/A	G/A	C/T	T/G	T/C	A/T	A/G	T/C	C/G	G/C	T/G
06C020V0080	00C001V0008 x Ugni Blanc	Hermaphrodite	H/f	T/T	G/G	A/A	C/C	C/C	T/T	G/A	A/G	G/T	A/C	G/A	G/A	C/T	T/G	T/C	A/T	A/G	T/C	C/G	G/C	T/G
06C020V0081	00C001V0008 x Ugni Blanc	Hermaphrodite	H/f	T/T	G/G	A/A	C/C	C/C	T/T	G/A	A/G	G/T	A/C	G/A	G/A	C/T	T/G	T/C	A/T	A/G	T/C	C/G	G/C	T/G
06C020V0088	00C001V0008 x Ugni Blanc	Hermaphrodite	H/f	T/T	G/G	A/A	C/C	C/C	T/T	G/A	A/G	G/T	A/C	G/A	G/A	C/T	T/G	T/C	A/T	A/G	T/C	C/G	G/C	T/G
06C020V0089	00C001V0008 x Ugni Blanc	Hermaphrodite	H/f	T/T	G/G	A/A	C/C	C/C	T/T	G/A	A/G	G/T	A/C	G/A	G/A	C/T	T/G	T/C	A/T	A/G	T/C	C/G	G/C	T/G
06C020V0094	00C001V0008 x Ugni Blanc	Hermaphrodite	H/f	T/T	G/G	A/A	C/C	C/C	T/T	G/A	A/G	G/T	A/C	G/A	G/A	C/T	T/G	T/C	A/T	A/G	T/C	C/G	G/C	T/G
06C020V0096	00C001V0008 x Ugni Blanc	Hermaphrodite	H/f	T/T	G/G	A/A	MD	C/C	T/T	G/A	A/G	G/T	A/C	G/A	G/A	C/T	T/G	T/C	A/T	A/G	T/C	C/G	G/C	T/G
06C020V0098	00C001V0008 x Ugni Blanc	Hermaphrodite	H/f	T/T	G/G	A/A	C/C	C/C	T/T	G/A	A/G	G/T	A/C	G/A	G/A	C/T	T/G	T/C	A/T	A/G	T/C	C/G	G/C	T/G
06C020V0102	00C001V0008 x Ugni Blanc	Hermaphrodite	H/f	T/T	G/G	A/A	MD	C/C	T/T	G/A	A/G	G/T	A/C	G/A	G/A	C/T	T/G	T/C	A/T	A/G	T/C	C/G	G/C	T/G
06C020V0103	00C001V0008 x Ugni Blanc	Hermaphrodite	H/f	T/T	G/G	A/A	MD	C/C	T/T	G/A	A/G	G/T	A/C	G/A	G/A	C/T	T/G	T/C	A/T	A/G	T/C	C/G	G/C	T/G
06C020V0068	00C001V0008 x Ugni Blanc	Hermaphrodite	H/f	T/T	G/G	A/A	C/C	C/C	T/T	G/A	A/G	MD	MD	MD	G/A	C/T	T/G	T/C	A/T	A/G	T/C	C/G	G/C	T/G
1Genotypes determined by flower sex inheritance studies (Antcliff, A.J. Inheritance of sex in Vitis. Amélior. Plantes 30, 113-122 (1980)).
2Flower sex inheritance studies were used to determine the genotype (M. R. T. unpublished data).
