# Supplementary material for: VviPLATZ1 is a major factor that controls female flower morphology determination in grapevine
Source: Nat Commun. 2021 Nov 30;12:6995. doi: 10.1038/s41467-021-27259-8 (PMC8632994; doi:10.1038/s41467-021-27259-8)
Supplement: Supplementary file 6 — Source Data [file 41467_2021_27259_MOESM6_ESM.xlsx]

## Sheet: Fig 1c
VviPLATZ1 RT-qPCR: Fig 1c					R code and results for Student's T-test used to compare between genotypes at different stages of floral development or leaf tissue
Genotype	Stage/tissue	Rep No	Copy Number		R version 4.0.2 was used for these statistical analyses
H/H	8 WPA	1	172000
H/H	8 WPA	2	202000		### R code used to extract data and perform Student's t-test
H/H	8 WPA	3	224000
H/H	6 WPA	1	79300		8wpa <- platz[c(1:3, 13:15), c(1, 4)]
H/H	6 WPA	2	151000		8wpa_t <- t.test(Copy.Number ~ Genotype, data=8wpa, var.equal=TRUE)
H/H	6 WPA	3	120000
H/H	4 WPA	1	22300		6wpa <- platz[c(4:6, 16:18), c(1, 4)]
H/H	4 WPA	2	14500		6wpa_t <- t.test(Copy.Number ~ Genotype, data=6wpa, var.equal=TRUE)
H/H	4 WPA	3	16300
H/H	Leaf	1	775		4wpa <- platz[c(7:9, 19:21), c(1, 4)]
H/H	Leaf	2	649		4wpa_t <- t.test(Copy.Number ~ Genotype, data=4wpa, var.equal=TRUE)
H/H	Leaf	3	794
f/f	8 WPA	1	17500		leaf <- platz[c(10:12, 22:24), c(1, 4)]
f/f	8 WPA	2	16600		leaf_t <- t.test(Copy.Number ~ Genotype, data=leaf, var.equal=TRUE)
f/f	8 WPA	3	19100
f/f	6 WPA	1	17800
f/f	6 WPA	2	17900		### Results
f/f	6 WPA	3	18400
f/f	4 WPA	1	22700		Two Sample t-test: 8 WPA					Two Sample t-test: 6 WPA							Two Sample t-test: 4 WPA							Two Sample t-test: Leaf
f/f	4 WPA	2	25900
f/f	4 WPA	3	24100		data: Copy.Number by Genotype					data: Copy.Number by Genotype							data: Copy.Number by Genotype							data: Copy.Number by Genotype
f/f	Leaf	1	759		t = -12.036, df = 4, p-value = 0.0002732					t = -4.7555, df = 4, p-value = 0.008935							t = 2.5789, df = 4, p-value = 0.0614							t = -1.6693, df = 4, p-value = 0.1704
f/f	Leaf	2	441		alternative hypothesis: true difference in means is not equal to 0					alternative hypothesis: true difference in means is not equal to 0							alternative hypothesis: true difference in means is not equal to 0							alternative hypothesis: true difference in means is not equal to 0
f/f	Leaf	3	438		95 percent confidence interval:					95 percent confidence interval:							95 percent confidence interval:							95 percent confidence interval:
					-223490.8 -139709.2					-156377.55 -41089.12							-500.3276 13566.9943							-514.8873 128.2206
					sample estimates:					sample estimates:							sample estimates:							sample estimates:
					mean in group f/f	mean in group H/H				mean in group f/f	mean in group H/H						mean in group f/f	mean in group H/H						mean in group f/f	mean in group H/H
					17733.3	199333				18033.3	116767						24233.3	17700						546	739.333
RT-qPCR Raw Data from Roche LightCycler 480
Ubiquitin								Actin								VviPlatz1
Experiment: VviPlatz1_Ubi_2 Selected Filter: SYBR Green I / HRM Dye (465-510)								Experiment: VviPlatz1_Actin_2 Selected Filter: SYBR Green I / HRM Dye (465-510)								Experiment: VviPlatz1_Actin_2 Selected Filter: SYBR Green I / HRM Dye (465-510)
Include	Color	Pos	Name	Cp	Concentration	Standard	Status	Include	Color	Pos	Name	Cp	Concentration	Standard	Status	Include	Color	Pos	Name	Cp	Concentration	Standard	Status
TRUE	255	A13	04C023V0006 8 WPA HH 1	17.93	256000	0		TRUE	255	A13	04C023V0006 8 WPA HH 1	19.11	443000	0		TRUE	255	A2	04C023V0006 8 WPA HH 1	24.54	109000	0
TRUE	255	A14	04C023V0006 8 WPA HH 1	17.74	288000	0		TRUE	255	A14	04C023V0006 8 WPA HH 1	18.92	494000	0		TRUE	255	A3	04C023V0006 8 WPA HH 1	24.34	120000	0
TRUE	255	B14	04C023V0006 8 WPA HH 1	17.75	287000	0		TRUE	255	B14	04C023V0006 8 WPA HH 1	18.96	482000	0		TRUE	255	B3	04C023V0006 8 WPA HH 1	24.29	123000	0
TRUE	255	C13	04C023V0006 8 WPA HH 2	18.25	212000	0		TRUE	255	C13	04C023V0006 8 WPA HH 2	19.32	393000	0		TRUE	255	C2	04C023V0006 8 WPA HH 2	24.24	126000	0
TRUE	255	C14	04C023V0006 6 WPA HH 2	18.24	213000	0		TRUE	255	C14	04C023V0006 8 WPA HH 2	19.42	369000	0		TRUE	255	C3	04C023V0006 8 WPA HH 2	24.69	101000	0
TRUE	255	D14	04C023V0006 8 WPA HH 2	18.08	234000	0		TRUE	255	D14	04C023V0006 8 WPA HH 2	19.44	366000	0		TRUE	255	D3	04C023V0006 8 WPA HH 2	24.65	103000	0
TRUE	255	E13	04C023V0006 8 WPA HH 3	17.77	284000	0		TRUE	255	E13	04C023V0006 8 WPA HH 3	19.79	298000	0		TRUE	255	E2	04C023V0006 8 WPA HH 3	24.13	133000	0
TRUE	255	E14	04C023V0006 8 WPA HH 3	17.99	249000	0		TRUE	255	E14	04C023V0006 8 WPA HH 3	18.54	616000	0		TRUE	255	E3	04C023V0006 8 WPA HH 3	23.75	161000	0
TRUE	255	F14	04C023V0006 8 WPA HH 3	17.96	253000	0		TRUE	255	F14	04C023V0006 8 WPA HH 3	18.79	531000	0		TRUE	255	F3	04C023V0006 8 WPA HH 3	23.84	155000	0
TRUE	255	G13	04C023V0006 6 WPA HH 1	17.44	347000	0		TRUE	255	G13	04C023V0006 6 WPA HH 1	18.56	608000	0		TRUE	255	G2	04C023V0006 6 WPA HH 1	25.58	64100	0
TRUE	255	G14	04C023V0006 6 WPA HH 1	16.97	464000	0		TRUE	255	G14	04C023V0006 6 WPA HH 1	18.49	633000	0		TRUE	255	G3	04C023V0006 6 WPA HH 1	25.1	81700	0
TRUE	255	H14	04C023V0006 6 WPA HH 1	17.88	266000	0		TRUE	255	H14	04C023V0006 6 WPA HH 1	18.09	797000	0		TRUE	255	H3	04C023V0006 6 WPA HH 1	25.14	80000	0
TRUE	255	I13	04C023V0006 6 WPA HH 2	19.98	73100	0		TRUE	255	I13	04C023V0006 6 WPA HH 2	21.65	102000	0		TRUE	255	I2	04C023V0006 6 WPA HH 2	27.6	23100	0
TRUE	255	I14	04C023V0006 6 WPA HH 2	20.12	67400	0		TRUE	255	I14	04C023V0006 6 WPA HH 2	21.33	123000	0		TRUE	255	I3	04C023V0006 6 WPA HH 2	27.24	27800	0
TRUE	255	J14	04C023V0006 6 WPA HH 2	20.15	66200	0		TRUE	255	J14	04C023V0006 6 WPA HH 2	21.15	135000	0		TRUE	255	J3	04C023V0006 6 WPA HH 2	27.28	27200	0
TRUE	255	K13	04C023V0006 6 WPA HH 3	19.62	91200	0		TRUE	255	K13	04C023V0006 6 WPA HH 3	20.16	240000	0		TRUE	255	K2	04C023V0006 6 WPA HH 3	26.92	32600	0
TRUE	255	K14	04C023V0006 6 WPA HH 3	19.54	95900	0		TRUE	255	K14	04C023V0006 6 WPA HH 3	20.53	194000	0		TRUE	255	K3	04C023V0006 6 WPA HH 3	26.91	32700	0
TRUE	255	L14	04C023V0006 6 WPA HH 3	19.6	92700	0		TRUE	255	L14	04C023V0006 6 WPA HH 3	20.73	173000	0		TRUE	255	L3	04C023V0006 6 WPA HH 3	27.02	31000	0
TRUE	255	M13	04C023V0006 4 WPA HH 1	20.1	68100	0		TRUE	255	M13	04C023V0006 4 WPA HH 1	19.58	337000	0		TRUE	255	M2	04C023V0006 4 WPA HH 1	29.96	7000	0
TRUE	255	M14	04C023V0006 4 WPA HH 1	20.02	71600	0		TRUE	255	M14	04C023V0006 4 WPA HH 1	19.71	313000	0		TRUE	255	M3	04C023V0006 4 WPA HH 1	29.66	8150	0
TRUE	255	N14	04C023V0006 4 WPA HH 1	20.45	55100	0		TRUE	255	N14	04C023V0006 4 WPA HH 1	19.82	293000	0		TRUE	255	N3	04C023V0006 4 WPA HH 1	29.74	7820	0
TRUE	255	O13	04C023V0006 4 WPA HH 2	19.79	82400	0		TRUE	255	O13	04C023V0006 4 WPA HH 2	19.09	447000	0		TRUE	255	O2	04C023V0006 4 WPA HH 2	30.72	4790	0
TRUE	255	O14	04C023V0006 4 WPA HH 2	19.75	84600	0		TRUE	255	O14	04C023V0006 4 WPA HH 2	19.53	347000	0		TRUE	255	O3	04C023V0006 4 WPA HH 2	30.45	5470	0
TRUE	255	P14	04C023V0006 4 WPA HH 2	20.09	68500	0		TRUE	255	P14	04C023V0006 4 WPA HH 2	19.82	294000	0		TRUE	255	P3	04C023V0006 4 WPA HH 2	30.1	6540	0
TRUE	255	A15	04C023V0006 4 WPA HH 3	20.43	55500	0		TRUE	255	A15	04C023V0006 4 WPA HH 3	20.58	188000	0		TRUE	255	A4	04C023V0006 4 WPA HH 3	31.12	3890	0
TRUE	255	A16	04C023V0006 4 WPA HH 3	21.33	32000	0		TRUE	255	A16	04C023V0006 4 WPA HH 3	20.35	216000	0		TRUE	255	A5	04C023V0006 4 WPA HH 3	31.47	3260	0
TRUE	255	B16	04C023V0006 4 WPA HH 3	20.5	53200	0		TRUE	255	B16	04C023V0006 4 WPA HH 3	20.24	230000	0		TRUE	255	B5	04C023V0006 4 WPA HH 3	30.91	4340	0
TRUE	255	C15	04C023V0006 leaf HH 1	17.34	370000	0		TRUE	255	C15	04C023V0006 leaf HH 1	18.45	650000	0		TRUE	255	C4	04C023V0006 leaf HH 1	35.26	326	0
TRUE	255	C16	04C023V0006 leaf HH 1	17.12	423000	0		TRUE	255	C16	04C023V0006 leaf HH 1	17.91	887000	0		TRUE	255	C5	04C023V0006 leaf HH 1	33.66	992	0
TRUE	255	D16	04C023V0006 leaf HH 1	16.44	639000	0		TRUE	255	D16	04C023V0006 leaf HH 1	18.65	578000	0		TRUE	255	D5	04C023V0006 leaf HH 1	34.85	444	0
TRUE	255	E15	04C023V0006 leaf HH 2	17.92	259000	0		TRUE	255	E15	04C023V0006 leaf HH 2	19.36	383000	0		TRUE	255	E4	04C023V0006 leaf HH 2	35.73	227	0
TRUE	255	E16	04C023V0006 leaf HH 2	18.07	237000	0		TRUE	255	E16	04C023V0006 leaf HH 2	18.24	730000	0		TRUE	255	E5	04C023V0006 leaf HH 2	35.04	386	0
TRUE	255	F16	04C023V0006 leaf HH 2	17.5	334000	0		TRUE	255	F16	04C023V0006 leaf HH 2	18.48	636000	0		TRUE	255	F5	04C023V0006 leaf HH 2	34.86	441	0
TRUE	255	G15	04C023V0006 leaf HH 3	17.17	411000	0		TRUE	255	G15	04C023V0006 leaf HH 3	18.07	807000	0		TRUE	255	G4	04C023V0006 leaf HH 3	34.24	684	0
TRUE	255	G16	04C023V0006 leaf HH 3	16.96	465000	0		TRUE	255	G16	04C023V0006 leaf HH 3	18	841000	0		TRUE	255	G5	04C023V0006 leaf HH 3	35.45	282	0
TRUE	255	H16	04C023V0006 leaf HH 3	16.99	457000	0		TRUE	255	H16	04C023V0006 leaf HH 3	18.47	641000	0		TRUE	255	H5	04C023V0006 leaf HH 3	34.06	768	0
TRUE	255	A17	04C023V0003 8 WPA ff 1	18.11	231000	0		TRUE	255	A17	04C023V0003 8 WPA ff 1	19.04	461000	0		TRUE	65280	A6	04C023V0003 8 WPA ff 1	28.94	11800	0
TRUE	255	A18	04C023V0003 8 WPA ff 1	17.75	287000	0		TRUE	255	A18	04C023V0003 8 WPA ff 1	18.86	511000	0		TRUE	255	A7	04C023V0003 8 WPA ff 1	28.9	12000	0
TRUE	255	B18	04C023V0003 8 WPA ff 1	17.85	270000	0		TRUE	255	B18	04C023V0003 8 WPA ff 1	18.9	498000	0		TRUE	255	B7	04C023V0003 8 WPA ff 1	28.86	12200	0
TRUE	255	C17	04C023V0003 8 WPA ff 2	18.52	180000	0		TRUE	255	C17	04C023V0003 8 WPA ff 2	19.26	407000	0		TRUE	255	C6	04C023V0003 8 WPA ff 2	29.26	9990	0
TRUE	255	C18	04C023V0003 8 WPA ff 2	17.81	277000	0		TRUE	255	C18	04C023V0003 6 WPA ff 2	19.09	447000	0		TRUE	255	C7	04C023V0003 6 WPA ff 2	28.84	12300	0
TRUE	255	D18	04C023V0003 8 WPA ff 2	17.81	277000	0		TRUE	255	D18	04C023V0003 8 WPA ff 2	18.87	508000	0		TRUE	255	D7	04C023V0003 8 WPA ff 2	29.49	8880	0
TRUE	255	E17	04C023V0003 8 WPA ff 3	18.47	185000	0		TRUE	255	E17	04C023V0003 8 WPA ff 3	19.66	321000	0		TRUE	255	E6	04C023V0003 8 WPA ff 3	29.71	7960	0
TRUE	255	E18	04C023V0003 8 WPA ff 3	18.47	185000	0		TRUE	255	E18	04C023V0003 8 WPA ff 3	19.95	272000	0		TRUE	255	E7	04C023V0003 8 WPA ff 3	29.68	8090	0
TRUE	255	F18	04C023V0003 8 WPA ff 3	18.74	157000	0		TRUE	255	F18	04C023V0003 8 WPA ff 3	20.11	248000	0		TRUE	255	F7	04C023V0003 8 WPA ff 3	29.79	7660	0
TRUE	255	G17	04C023V0003 6 WPA ff 1	18.48	184000	0		TRUE	255	G17	04C023V0003 6 WPA ff 1	20.25	228000	0		TRUE	255	G6	04C023V0003 6 WPA ff 1	30.32	5860	0
TRUE	255	G18	04C023V0003 6 WPA ff 1	18.89	143000	0		TRUE	255	G18	04C023V0003 6 WPA ff 1	19.98	267000	0		TRUE	255	G7	04C023V0003 6 WPA ff 1	30.03	6760	0
TRUE	255	H18	04C023V0003 6 WPA ff 1	19.08	127000	0		TRUE	255	H18	04C023V0003 6 WPA ff 1	20.01	262000	0		TRUE	255	H7	04C023V0003 6 WPA ff 1	29.98	6950	0
TRUE	255	I17	04C023V0003 6 WPA ff 2	18.61	170000	0		TRUE	255	I17	04C023V0003 6 WPA ff 2	19.63	327000	0		TRUE	255	I6	04C023V0003 6 WPA ff 2	29.74	7820	0
TRUE	255	I18	04C023V0003 6 WPA ff 2	18.58	173000	0		TRUE	255	I18	04C023V0003 6 WPA ff 2	19.52	349000	0		TRUE	255	I7	04C023V0003 6 WPA ff 2	29.53	8710	0
TRUE	255	J18	04C023V0003 6 WPA ff 2	18.59	171000	0		TRUE	255	J18	04C023V0003 6 WPA ff 2	19.66	321000	0		TRUE	255	J7	04C023V0003 6 WPA ff 2	29.65	8180	0
TRUE	255	K17	04C023V0003 6 WPA ff 3	18.71	159000	0		TRUE	255	K17	04C023V0003 6 WPA ff 3	19.46	361000	0		TRUE	255	K6	04C023V0003 6 WPA ff 3	29.57	8530	0
TRUE	255	K18	04C023V0003 6 WPA ff 3	18.46	186000	0		TRUE	255	K18	04C023V0003 6 WPA ff 3	19.46	362000	0		TRUE	255	K7	04C023V0003 6 WPA ff 3	29.43	9180	0
TRUE	255	L18	04C023V0003 6 WPA ff 3	18.65	165000	0		TRUE	255	L18	04C023V0003 6 WPA ff 3	19.43	368000	0		TRUE	255	L7	04C023V0003 6 WPA ff 3	29.44	9130	0
TRUE	255	M17	04C023V0003 4 WPA ff 1	20.77	45100	0		TRUE	255	M17	04C023V0003 4 WPA ff 1	20.83	163000	0		TRUE	255	M6	04C023V0003 4 WPA ff 1	30.86	4440	0
TRUE	255	M18	04C023V0003 4 WPA ff 1	20.67	48100	0		TRUE	255	M18	04C023V0003 4 WPA ff 1	20.65	181000	0		TRUE	255	M7	04C023V0003 4 WPA ff 1	30.75	4710	0
TRUE	255	N18	04C023V0003 4 WPA ff 1	20.82	43900	0		TRUE	255	N18	04C023V0003 4 WPA ff 1	20.73	173000	0		TRUE	255	N7	04C023V0003 4 WPA ff 1	30.89	4390	0
TRUE	255	O17	04C023V0003 4 WPA ff 2	21.7	25600	0		TRUE	255	O17	04C023V0003 4 WPA ff 2	21.79	93800	0		TRUE	255	O6	04C023V0003 4 WPA ff 2	31.87	2680	0
TRUE	255	O18	04C023V0003 4 WPA ff 2	21	39200	0		TRUE	255	O18	04C023V0003 4 WPA ff 2	21.8	93300	0		TRUE	255	O7	04C023V0003 4 WPA ff 2	31.58	3090	0
TRUE	255	P18	04C023V0003 4 WPA ff 2	21.71	25400	0		TRUE	255	P18	04C023V0003 4 WPA ff 2	22.03	81700	0		TRUE	255	P7	04C023V0003 4 WPA ff 2	31.86	2690	0
TRUE	255	A19	04C023V0003 4 WPA ff 3	21.48	29200	0		TRUE	255	A19	04C023V0003 4 WPA ff 3	21.34	121000	0		TRUE	255	A8	04C023V0003 4 WPA ff 3	31.25	3660	0
TRUE	255	A20	04C023V0003 4 WPA ff 3	21.02	38900	0		TRUE	255	A20	04C023V0003 4 WPA ff 3	20.24	229000	0		TRUE	255	A9	04C023V0003 4 WPA ff 3	31.45	3310	0
TRUE	255	B20	04C023V0003 4 WPA ff 3	20.49	53600	0		TRUE	255	B20	04C023V0003 4 WPA ff 3	22	82900	0		TRUE	255	B9	04C023V0003 4 WPA ff 3	31.07	4000	0
TRUE	255	C19	04C023V0003 leaf ff 1	17.72	293000	0		TRUE	255	C19	04C023V0003 leaf ff 1	18.67	570000	0		TRUE	255	C8	04C023V0003 leaf ff 1	34.81	458	0
TRUE	255	C20	04C023V0003 leaf ff 1	18.18	220000	0		TRUE	255	C20	04C023V0003 leaf ff 1	18.63	586000	0		TRUE	255	C9	04C023V0003 leaf ff 1	34.71	492	0
TRUE	255	D20	04C023V0003 leaf ff 1	17.56	323000	0		TRUE	255	D20	04C023V0003 leaf ff 1	18.56	607000	0		TRUE	255	D9	04C023V0003 leaf ff 1	35.59	253	0
TRUE	255	E19	04C023V0003 leaf ff 2	17.58	319000	0		TRUE	255	E19	04C023V0003 leaf ff 2	18.49	632000	0		TRUE	255	E8	04C023V0003 leaf ff 2	35.86	204	0	E - Extrapolated concentration in standard curve
TRUE	255	E20	04C023V0003 leaf ff 2	17.17	410000	0		TRUE	255	E20	04C023V0003 leaf ff 2	18.19	755000	0		TRUE	255	E9	04C023V0003 leaf ff 2	34.98	403	0
TRUE	255	F20	04C023V0003 leaf ff 2	17.56	322000	0		TRUE	255	F20	04C023V0003 leaf ff 2	18.53	618000	0		TRUE	255	F9	04C023V0003 leaf ff 2	35.64	244	0
TRUE	255	G19	04C023V0003 leaf ff 3	16.96	465000	0		TRUE	255	G19	04C023V0003 leaf ff 3	19.26	406000	0		TRUE	255	G8	04C023V0003 leaf ff 3	35.54	264	0
TRUE	255	G20	04C023V0003 leaf ff 3	16.86	496000	0		TRUE	255	G20	04C023V0003 leaf ff 3	18.63	583000	0		TRUE	255	G9	04C023V0003 leaf ff 3	35.17	350	0
TRUE	255	H20	04C023V0003 leaf ff 3	17.44	347000	0		TRUE	255	H20	04C023V0003 leaf ff 3	18.61	593000	0		TRUE	255	H9	04C023V0003 leaf ff 3	36.04	176	0	E - Extrapolated concentration in standard curve
TRUE	255	I19	03C003V0060 8 WPA Mf 1	17.94	256000	0		TRUE	255	I19	03C003V0060 8 WPA Mf 1	19.53	348000	0		TRUE	255	I8	03C003V0060 8 WPA Mf 1	25.97	52800	0
TRUE	255	I20	03C003V0060 8 WPA Mf 1	17.81	277000	0		TRUE	255	I20	03C003V0060 8 WPA Mf 1	19.05	458000	0		TRUE	255	I9	03C003V0060 8 WPA Mf 1	25.71	60000	0
TRUE	255	J20	03C003V0060 8 WPA Mf 1	17.85	270000	0		TRUE	255	J20	03C003V0060 8 WPA Mf 1	19.61	330000	0		TRUE	255	J9	03C003V0060 8 WPA Mf 1	25.83	56400	0
TRUE	255	K19	03C003V0060 8 WPA Mf 2	18.56	174000	0		TRUE	255	K19	03C003V0060 8 WPA Mf 2	19.88	284000	0		TRUE	255	K8	03C003V0060 8 WPA Mf 2	26.88	33300	0
TRUE	255	K20	03C003V0060 8 WPA Mf 2	18.32	203000	0		TRUE	255	K20	03C003V0060 8 WPA Mf 2	19.79	297000	0		TRUE	255	K9	03C003V0060 8 WPA Mf 2	26.78	34900	0
TRUE	255	L20	03C003V0060 8 WPA Mf 2	18.48	183000	0		TRUE	255	L20	03C003V0060 8 WPA Mf 2	19.87	284000	0		TRUE	255	L9	03C003V0060 8 WPA Mf 2	26.54	39500	0
TRUE	255	M19	03C003V0060 6 WPA Mf 1	18.86	145000	0		TRUE	255	M19	03C003V0060 6 WPA Mf 1	19.94	273000	0		TRUE	255	M8	03C003V0060 6 WPA Mf 1	27.57	23500	0
TRUE	255	M20	03C003V0060 6 WPA Mf 1	18.7	161000	0		TRUE	255	M20	03C003V0060 6 WPA Mf 1	19.31	395000	0		TRUE	255	M9	03C003V0060 6 WPA Mf 1	27.82	20600	0
TRUE	255	N20	03C003V0060 6 WPA Mf 1	19.1	126000	0		TRUE	255	N20	03C003V0060 6 WPA Mf 1	20.49	198000	0		TRUE	255	N9	03C003V0060 6 WPA Mf 1	27.68	22100	0
TRUE	255	O19	03C003V0060 6 WPA Mf 2	19.43	102000	0		TRUE	255	O19	03C003V0060 6 WPA Mf 2	21.42	116000	0		TRUE	255	O8	03C003V0060 6 WPA Mf 2	29.24	10100	0
TRUE	255	O20	03C003V0060 6 WPA Mf 2	18.99	135000	0		TRUE	255	O20	03C003V0060 6 WPA Mf 2	21.16	135000	0		TRUE	255	O9	03C003V0060 6 WPA Mf 2	28.88	12100	0
TRUE	255	P20	03C003V0060 6 WPA Mf 2	19.35	108000	0		TRUE	255	P20	03C003V0060 6 WPA Mf 2	21.44	115000	0		TRUE	255	P9	03C003V0060 6 WPA Mf 2	29.17	10400	0
TRUE	255	A21	03C003V0060 4 WPA Mf 1	21.04	38300	0		TRUE	255	A21	03C003V0060 4 WPA Mf 1	20.51	196000	0		TRUE	255	A10	03C003V0060 4 WPA Mf 1	31.28	3600	0
TRUE	255	A22	03C003V0060 4 WPA Mf 1	20.45	55100	0		TRUE	255	A22	03C003V0060 4 WPA Mf 1	20.25	229000	0		TRUE	255	A11	03C003V0060 4 WPA Mf 1	31.07	4000	0
TRUE	255	B22	03C003V0060 4 WPA Mf 1	20.19	64300	0		TRUE	255	B22	03C003V0060 4 WPA Mf 1	20.19	236000	0		TRUE	255	B11	03C003V0060 4 WPA Mf 1	30.84	4490	0
TRUE	255	C21	03C003V0060 4 WPA Mf 2	20.09	68600	0		TRUE	255	C21	03C003V0060 4 WPA Mf 2	20.03	260000	0		TRUE	255	C10	03C003V0060 4 WPA Mf 2	31.19	3770	0
TRUE	255	C22	03C003V0060 4 WPA Mf 2	20.02	71600	0		TRUE	255	C22	03C003V0060 4 WPA Mf 2	19.91	278000	0		TRUE	255	C11	03C003V0060 4 WPA Mf 2	31.04	4070	0
TRUE	255	D22	03C003V0060 4 WPA Mf 2	20.01	71800	0		TRUE	255	D22	03C003V0060 4 WPA Mf 2	19.93	275000	0		TRUE	255	D11	03C003V0060 4 WPA Mf 2	31.18	3780	0
TRUE	255	E21	03C003V0060 leaf Mf 1	16.89	486000	0		TRUE	255	E21	03C003V0060 leaf Mf 1	17.86	911000	0		TRUE	255	E10	03C003V0060 leaf Mf 1	35.43	286	0
TRUE	255	E22	03C003V0060 leaf Mf 1	16.54	602000	0		TRUE	255	E22	03C003V0060 leaf Mf 1	17.68	1010000	0		TRUE	255	E11	03C003V0060 leaf Mf 1	34.81	457	0
TRUE	255	F22	03C003V0060 leaf Mf 1	17.26	388000	0		TRUE	255	F22	03C003V0060 leaf Mf 1	17.97	856000	0		TRUE	255	F11	03C003V0060 leaf Mf 1	35.07	378	0
TRUE	255	G21	03C003V0060 leaf Mf 2	17.87	267000	0		TRUE	255	G21	03C003V0060 leaf Mf 2	18.59	598000	0		TRUE	255	G10	03C003V0060 leaf Mf 2	35.88	200	0	E - Extrapolated concentration in standard curve
TRUE	255	G22	03C003V0060 leaf Mf 2	17.59	317000	0		TRUE	255	G22	03C003V0060 leaf Mf 2	18.2	750000	0		TRUE	255	G11	03C003V0060 leaf Mf 2	34.75	476	0
TRUE	255	H22	03C003V0060 leaf Mf 2	18.24	213000	0		TRUE	255	H22	03C003V0060 leaf Mf 2	19.19	423000	0		TRUE	255	H11	03C003V0060 leaf Mf 2	36.01	180	0	E - Extrapolated concentration in standard curve
TRUE	65280	F19	Ubi-1	8.07	108000000	225000000		TRUE	128	A12	Actin-1	10.05	84100000	222000000		TRUE	65280	A1	platz-1	9.27	242000000	216000000
TRUE	65280	F21	Ubi-1	8.2	99300000	225000000		TRUE	128	B12	Actin-1	9.97	88400000	222000000		TRUE	128	B1	platz-1	9.33	236000000	216000000
TRUE	65280	H13	Ubi-2	9.45	46400000	22500000		TRUE	128	C12	Actin-2	11.65	33400000	22200000		TRUE	128	C1	platz-2	14.85	14500000	21600000
TRUE	65280	H15	Ubi-2	10.79	20400000	22500000		TRUE	128	D12	Actin-2	11.66	33200000	22200000		TRUE	128	D1	platz-2	14.79	14900000	21600000
TRUE	65280	H17	Ubi-3	13.31	4350000	2250000		TRUE	128	E12	Actin-3	15.14	4410000	2220000		TRUE	128	E1	platz-3	17.98	2980000	2160000
TRUE	65280	H19	Ubi-3	13.56	3750000	2250000		TRUE	128	F12	Actin-3	14.87	5150000	2220000		TRUE	128	F1	platz-3	18	2950000	2160000
TRUE	65280	H21	Ubi-4	17.73	290000	225000		TRUE	128	G12	Actin-4	20.23	231000	222000		TRUE	128	G1	platz-4	23.06	228000	216000
TRUE	255	J13	Ubi-4	17.32	374000	225000		TRUE	128	H12	Actin-4	19.5	353000	222000		TRUE	128	H1	platz-4	23.21	212000	216000
TRUE	65280	J15	Ubi-5	22.74	13600	22500		TRUE	128	I12	Actin-5	25.73	9580	22200		TRUE	128	I1	platz-5	27.94	19500	21600
TRUE	65280	J17	Ubi-5	22.74	13500	22500		TRUE	128	J12	Actin-5	24.79	16500	22200		TRUE	128	J1	platz-5	27.8	20900	21600
TRUE	65280	J19	Ubi-6	25.63	2310	2250		TRUE	128	K12	Actin-6	28.44	1990	2220		TRUE	128	K1	platz-6	32.52	1920	2160
TRUE	65280	J21	Ubi-6	25.69	2220	2250		TRUE	128	L12	Actin-6	27.73	3000	2220		TRUE	128	L1	platz-6	31.99	2510	2160
TRUE	65280	L13	Ubi-7	32.68	216	225		TRUE	128	M12	Actin-7	32.97	215	222		TRUE	128	M1	platz-7	35.43	287	216
TRUE	65280	L15	Ubi-7	31.65	239	225		TRUE	128	N12	Actin-7	32.82	229	222		TRUE	128	N1	platz-7	36.15	161	216
TRUE	65280	L17	Ubi-8			22.5		FALSE	128	O12	Actin-8			22.2		TRUE	128	O1	platz-8			21.6
TRUE	65280	L19	Ubi-8			22.5		FALSE	128	P12	Actin-8			22.2		TRUE	128	P1	platz-8			21.6
TRUE	65280	I21	NTC_04C023V0006 8 WPA HH1			0		TRUE	65280	I21	NTC_04C023V0006 8 WPA HH1			0		TRUE	255	I10	NTC_04C023V0006 8 WPA HH1			0
TRUE	65280	I22	NTC_04C023V0006 8 WPA HH1			0		TRUE	65280	I22	NTC_04C023V0006 8 WPA HH1			0		TRUE	255	I11	NTC_04C023V0006 8 WPA HH1	38.33	20.9	0
TRUE	65280	J22	NTC_04C023V0006 8 WPA HH1			0		TRUE	65280	J22	NTC_04C023V0006 8 WPA HH1			0		TRUE	255	J11	NTC_04C023V0006 8 WPA HH1			0
TRUE	65280	K21	NTC_04C023V0003 8 WPA HH1			0		TRUE	65280	K21	NTC_04C023V0003 8 WPA HH1			0		TRUE	255	K10	NTC_04C023V0003 8 WPA HH1			0
TRUE	65280	K22	NTC_04C023V0003 8 WPA HH1			0		TRUE	65280	K22	NTC_04C023V0003 8 WPA HH1			0		TRUE	65280	K11	NTC_04C023V0003 8 WPA HH1			0
TRUE	65280	L22	NTC_04C023V0003 8 WPA HH1			0		TRUE	65280	L22	NTC_04C023V0003 8 WPA HH1			0		TRUE	65280	L11	NTC_04C023V0003 8 WPA HH1			0
TRUE	65280	M21	NTC_03C003V0060 8 WPA Mf 1			0		TRUE	65280	M21	NTC_03C003V0060 8 WPA Mf 1			0		TRUE	65280	M10	NTC_03C003V0060 8 WPA Mf 1			0
TRUE	65280	M22	NTC_03C003V0060 8 WPA Mf 1			0		TRUE	65280	M22	NTC_03C003V0060 8 WPA Mf 1			0		TRUE	65280	M11	NTC_03C003V0060 8 WPA Mf 1			0
TRUE	65280	N22	NTC_03C003V0060 8 WPA Mf 1			0		TRUE	65280	N22	NTC_03C003V0060 8 WPA Mf 1			0		TRUE	65280	N11	NTC_03C003V0060 8 WPA Mf 1			0
TRUE	65280	N15	water			0		TRUE	65280	B17	water			0		TRUE	65280	B6	water			0
TRUE	65280	N17	water			0		TRUE	65280	D13	water			0		TRUE	65280	D2	water			0
TRUE	65280	N19	water			0		TRUE	65280	D15	water			0		TRUE	65280	D4	water			0
TRUE	65280	P15	water			0		TRUE	65280	F15	water			0		TRUE	65280	F4	water			0
TRUE	65280	P17	water			0		TRUE	65280	F17	water			0		TRUE	65280	F6	water			0
TRUE	65280	P19	water			0		TRUE	65280	O21	water			0		TRUE	65280	O10	water			0
TRUE	65280	B19	water			0		TRUE	65280	P22	water			0		TRUE	65280	P11	water			0
NTC is non transcription control
Calculating DNA copy number
Concentration of plasmids containing VviUbi, VviActin2 and VviPLATZ1
Gene	Picogeen DNA concentration ng/ul
VviUbi	0.37
VviActin2	0.36
VviPlatz1	0.35
Copy number/ul determination
Gene	Weight in Daltons (g/mol) forward strand*	Weight in Daltons (g/mol) reverse strand*	Weight in Daltons (g/mol)*	Xg/molecule^	*Weight in Daltons (g/mol) https://www.encorbio.com/protocols/Nuc-MW.htm
Ubiquitin	1.23985e+06	1.23659e+06	2.47644e+06	4.11165e-18	^Daltons (g/mol)/Avogadro’s number (6.023 × 10+E23 (g/mole)) = X g/molecule
Actin	1.22183e+06	1.21941e+06	2.44124e+06	4.05319e-18	# picogreen concentration (g/ul) * Xg/molecule = molecules/ul which is equivalent to copies/ul
VviPlatz1	1.21865e+06	1.21642e+06	2.43507e+06	4.04295e-18
Copy number/ul for each dilution standard
Dilution #	Ubquitin (g/ul)	Ubiquitin (copies/ul)#	Ubiquitin copies per reaction	Actin (g/ul)	Actin (copies/ul)#	Actin copies per reaction	VviPLATZ1 (g/ul)	VviPLATZ1 (copies/ul)#	VviPLATZ1 copies per reaction
1	3.7e-10	8.99883e+07	2.24971e+08	3.6e-10	8.88189e+07	2.22047e+08	3.5e-10	8.65704e+07	2.16426e+08
2	3.7e-11	8.99883e+06	2.24971e+07	3.6e-11	8.88189e+06	2.22047e+07	3.5e-11	8.65704e+06	2.16426e+07
3	3.7e-12	899883	2.24971e+06	3.6e-12	888189	2.22047e+06	3.5e-12	865704	2.16426e+06
4	3.7e-13	89988.3	224971	3.6e-14	8881.89	22204.7	3.5e-13	86570.4	216426
5	3.7e-14	8998.83	22497.1	3.6e-14	8881.89	22204.7	3.5e-14	8657.04	21642.6
6	3.7e-15	899.883	2249.71	3.6e-15	888.189	2220.47	3.5e-15	865.704	2164.26
7	3.7e-16	89.9883	224.971	3.6e-16	88.8189	222.047	3.5e-16	86.5704	216.426
8	3.7e-17	8.99883	22.4971	3.6e-17	8.88189	22.2047	3.5e-17	8.65704	21.6426

## Sheet: Fig 4g
Quantification of stamen architecture in H/H, f/f and Vviplatz1 CRISPR alleles
	No Flowers	No. Upright & Elongated Stamens	No. Reflex Stamens	No. Stunted Stamens	Total No. of Stamens	% of Upright & Elongated Stamens	% Reflex Stamens	% of Stunted Stamens
04C023V0006	30	151	0	0	151	100	0	0
04C023V0003	30	0	152	3	155	0	98	2
Vviplatz1-1/2	36	0	177	8	185	0	96	4
Vviplatz1-3	33	0	160	8	168	0	95	5
Vviplatz1-4	54	0	260	12	272	0	96	4
Vviplatz1-5	47	0	231	13	244	0	95	5
Vviplatz1-6	18	0	89	1	90	0	99	1
Vviplatz1-7	48	0	238	2	240	0	99	1
Vviplatz1-8	44	0	218	5	223	0	98	2

## Sheet: Supplementary Fig 1
platz_sup					R code and results for Student's T-test used to compare between genotypes at different stages of floral development or leaf tissue
Genotype	Stage/tissue	Rep No	Copy Number		R version 4.0.2 was used for these statistical analyses
M/f	8 WPA	1	96200
M/f	8 WPA	2	83000		### R code used to extract data and perform Student's t-test
M/f	6 WPA	1	59000
M/f	6 WPA	2	50400		8wpa_sup <- platz_sup[c(1:2, 9:11), c(1, 4)]
M/f	4 WPA	1	16200		8wpa_sup_t <- t.test(Copy.Number ~ Genotype, data=8wpa_sup, var.equal=TRUE)
M/f	4 WPA	2	12400
M/f	Leaf	1	426		6wpa_sup <- platz_sup[c(3:4, 12:14), c(1, 4)]
M/f	Leaf	2	516		6wpa_sup_t <- t.test(Copy.Number ~ Genotype, data=6wpa_sup, var.equal=TRUE)
f/f	8 WPA	1	17500
f/f	8 WPA	2	16600		4wpa_sup <- platz_sup[c(5:6, 15:17), c(1, 4)]
f/f	8 WPA	3	19100		4wpa_sup_t <- t.test(Copy.Number ~ Genotype, data=4wpa_sup, var.equal=TRUE)
f/f	6 WPA	1	17800
f/f	6 WPA	2	17900		leaf_sup <- platz_sup[c(7:8, 18:20), c(1, 4)]
f/f	6 WPA	3	18400		leaf_sup_t <- t.test(Copy.Number ~ Genotype, data=leaf_sup, var.equal=TRUE)
f/f	4 WPA	1	22700
f/f	4 WPA	2	25900
f/f	4 WPA	3	24100		### Results
f/f	Leaf	1	759															Two Sample t-test: 4 WPA							Two Sample t-test: Leaf
f/f	Leaf	2	441		Two Sample t-test: 8 WPA						Two Sample t-test: 6 WPA
f/f	Leaf	3	438															data: Copy.Number by Genotype							data: Copy.Number by Genotype
					data: Copy.Number by Genotype						data: Copy.Number by Genotype							t = 5.3594, df = 3, p-value = 0.01271							t = 0.52993, df = 3, p-value = 0.6329
					t = -14.347, df = 3, p-value = 0.0007339						t = -11.409, df = 3, p-value = 0.001445							alternative hypothesis: true difference in means is not equal to 0							alternative hypothesis: true difference in means is not equal to 0
					alternative hypothesis: true difference in means is not equal to 0						alternative hypothesis: true difference in means is not equal to 0							95 percent confidence interval:							95 percent confidence interval:
					95 percent confidence interval:						95 percent confidence interval:							4034.907 15831.760							-375.4033 525.4033
					-87807.75 -55925.58						-46894.97 -26438.37							sample estimates:							sample estimates:
					sample estimates:						sample estimates:							mean in group f/f	mean in group M/f						mean in group f/f	mean in group M/f
					mean in group f/f	mean in group M/f					mean in group f/f	mean in group M/f						24233.3	14300						546	471
					17733.3	89600					18033.3	54700
Note: The Raw RT-qPCR data is located in the Fig 1c Source data: M/f and f/f were compared in this analysis

## Sheet: Supplementary Fig 5
stamen			R code and results for 1-way ANOVA and Tukey's HSD test used to compare stamen lengths
Genotype	Length		R version 4.0.2 was used for these statistical analyses
04C023V0006	2.059
04C023V0006	2.271		### R code used to compute the analysis of variance and perform Tukey HSD test
04C023V0006	2.424		stamen_aov <- aov(Length ~ Genotype, data = stamen)
04C023V0006	2.469		TukeyHSD(stamen_aov)
04C023V0006	2.577
04C023V0006	2.769
04C023V0006	2.845		### Results
04C023V0006	2.859
04C023V0006	3.136		##1-way ANOVA
04C023V0006	3.24
04C023V0006	3.282		aov(formula = Length ~ Genotype, data = stamen)
04C023V0006	3.308
04C023V0006	3.315		Terms:
04C023V0006	3.345
04C023V0006	3.377		Sum of Squares	Genotype	Residuals
04C023V0006	3.404		Deg. of Freedom	34.47	4.57
04C023V0006	3.62			2	56
04C023V0003	1.36		Residual standard error: 0.2858202
04C023V0003	1.217		Estimated effects may be unbalanced
04C023V0003	1.075
04C023V0003	1.183		##Tukey's HSD test
04C023V0003	1.275
04C023V0003	1.226		95% family-wise confidence level
04C023V0003	0.85		Fit: aov(formula = Length ~ Genotype, data = stamen)
04C023V0003	1.119
04C023V0003	1.008		$Genotype
04C023V0003	0.876			diff	lwr	upr	p adj
04C023V0003	1.028		04C023V0006-04C023V0003	1.81147	1.57544	2.0475	7.31e-12
04C023V0003	1.016		Vviplatz-8-04C023V0003	0.230087	0.013765	0.446409	0.0346409
04C023V0003	1.327		Vviplatz-8-04C023V0006	-1.58138	-1.79771	-1.36506	7.31e-12
04C023V0003	1.381
04C023V0003	1.365
04C023V0003	1.378
04C023V0003	0.921
Vviplatz-8	1.053
Vviplatz-8	1.097
Vviplatz-8	1.139
Vviplatz-8	1.172
Vviplatz-8	1.187
Vviplatz-8	1.235
Vviplatz-8	1.276
Vviplatz-8	1.295
Vviplatz-8	1.355
Vviplatz-8	1.359
Vviplatz-8	1.363
Vviplatz-8	1.38
Vviplatz-8	1.389
Vviplatz-8	1.425
Vviplatz-8	1.443
Vviplatz-8	1.456
Vviplatz-8	1.488
Vviplatz-8	1.489
Vviplatz-8	1.496
Vviplatz-8	1.535
Vviplatz-8	1.539
Vviplatz-8	1.549
Vviplatz-8	1.553
Vviplatz-8	1.571
Vviplatz-8	1.592
